# Supplementary material for: Identification of a Small Molecule Inhibitor of Hyaluronan Synthesis, DDIT, Targeting Breast Cancer Cells
Source: Cancers (Basel). 2022 Nov 25;14(23):5800. doi: 10.3390/cancers14235800 (PMC9741431; doi:10.3390/cancers14235800)
Supplement: Supplementary file 1 [file cancers-14-05800-s001.zip]

Archive with 1 entries (1 files):
- cancers-1991078-SI.pdf
